# Supplementary material for: Distinct immune responses to HIV and CMV in Hofbauer cells across gestation highlight evolving placental immune dynamics
Source: Front Immunol. 2026 Jun 9;17:1832988. doi: 10.3389/fimmu.2026.1832988 (PMC13286909; doi:10.3389/fimmu.2026.1832988)
Supplement: Supplementary Table 1 — Sample and donor metadata for Hofbauer cell RNA-seq. This table lists all samples included in the RNA-seq analyses, with sample IDs, virus exposure (mock-exposed, HIV, CMV), gestational stage (early/mid vs term), combined experimental class and batch assignment. [file Table1.xlsx]

## Sheet: DEG_summary
contrast

## Sheet: Significant_DEGs
contrast
