# Supplementary material for: Distinct immune responses to HIV and CMV in Hofbauer cells across gestation highlight evolving placental immune dynamics
Source: Front Immunol. 2026 Jun 9;17:1832988. doi: 10.3389/fimmu.2026.1832988 (PMC13286909; doi:10.3389/fimmu.2026.1832988)
Supplement: Supplementary Table 2 — Differentially expressed genes across all contrasts. Long-format table with all genes meeting FDR < 0.05 and |log2FC| > 1 in any RNA-seq contrast. Contrasts include virus vs mock-exposed within each gestational stage, early/mid vs term within each exposure condition, and direct CMV versus HIV comparisons within term and early/mid gestation. [file Table2.xlsx]

## Sheet: All_Hallmark_FGSEA
contrast

## Sheet: Significant_only
contrast
