# Supplementary material for: Distinct immune responses to HIV and CMV in Hofbauer cells across gestation highlight evolving placental immune dynamics
Source: Front Immunol. 2026 Jun 9;17:1832988. doi: 10.3389/fimmu.2026.1832988 (PMC13286909; doi:10.3389/fimmu.2026.1832988)
Supplement: Supplementary Table 3 — Hallmark gene set enrichment results (FGSEA) for all contrasts. Normalized enrichment scores (NES), p-values, and FDR values for all MSigDB Hallmark gene sets tested using FGSEA on ranked limma t-statistics. The table includes virus versus mock-exposed comparisons, gestational-stage comparisons within exposure condition, and direct CMV versus HIV comparisons. [file Table3.xlsx]

## Sheet: All_Reactome_FGSEA
contrast

## Sheet: Significant_only
contrast
