# Supplementary material for: Distinct immune responses to HIV and CMV in Hofbauer cells across gestation highlight evolving placental immune dynamics
Source: Front Immunol. 2026 Jun 9;17:1832988. doi: 10.3389/fimmu.2026.1832988 (PMC13286909; doi:10.3389/fimmu.2026.1832988)
Supplement: Supplementary Table 4 — Reactome over-representation analysis of shared up-regulated genes in term CMV and term HIV. Reactome pathway enrichment for the 85 genes up-regulated in both term CMV vs term mock-exposed and term HIV vs term mock-exposed. [file DataSheet1.csv]

Sample_ID	SampleName_raw	Class	Stimuli	Gestational_stage	Batch
R10	R10_HIV_T.Read.Count	HIV_T	HIV	term	Batch 0
R11	R11_CMV_T.Read.Count	CMV_T	CMV	term	Batch 0
R13	R13_HIV_T.Read.Count	HIV_T	HIV	term	Batch 0
R14	R14_CMV_T.Read.Count	CMV_T	CMV	term	Batch 3
R15	R15_NT_T.Read.Count	NT_T	NT	term	Batch 0
R16	R16_HIV_T.Read.Count	HIV_T	HIV	term	Batch 0
R17	R17_CMV_T.Read.Count	CMV_T	CMV	term	Batch 0
R18	R18_NT_T.Read.Count	NT_T	NT	term	Batch 0
R19	R19_HIV_T.Read.Count	HIV_T	HIV	term	Batch 0
R1	R1_NT_T.Read.Count	NT_T	NT	term	Batch 0
R20	R20_CMV_T.Read.Count	CMV_T	CMV	term	Batch 0
R22	R22_HIV_eg.Read.Count	HIV_eg	HIV	early/mid-gestation	Batch 0
R21	R21_NT_eg.Read.Count	NT_eg	NT	early/mid-gestation	Batch 3
R24	R24_CMV_eg.Read.Count	CMV_eg	CMV	early/mid-gestation	Batch 3
R25	R25_NT_eg.Read.Count	NT_eg	NT	early/mid-gestation	Batch 0
R26	R26_HIV_eg.Read.Count	HIV_eg	HIV	early/mid-gestation	Batch 0
R27	R27_NT_eg.Read.Count	NT_eg	NT	early/mid-gestation	Batch 0
R28	R28_HIV_eg.Read.Count	HIV_eg	HIV	early/mid-gestation	Batch 0
R29	R29_CMV_eg.Read.Count	CMV_eg	CMV	early/mid-gestation	Batch 0
R4	R4_CMV_T.Read.Count	CMV_T	CMV	term	Batch 0
R5	R5_NT_T.Read.Count	NT_T	NT	term	Batch 0
R6	R6_HIV_T.Read.Count	HIV_T	HIV	term	Batch 0
R9	R9_NT_T.Read.Count	NT_T	NT	term	Batch 0
