# Supplementary material for: Distinct immune responses to HIV and CMV in Hofbauer cells across gestation highlight evolving placental immune dynamics
Source: Front Immunol. 2026 Jun 9;17:1832988. doi: 10.3389/fimmu.2026.1832988 (PMC13286909; doi:10.3389/fimmu.2026.1832988)
Supplement: Supplementary Table 5 — Metadata for Hofbauer cell cultures analyzed by Luminex. Sample-level information for the cytokine profiling experiment. [file DataSheet2.csv]

Tube Label	Donor	Treatment	Gestation
J34	151	CMV	Early Gestation
J41	151	CMV	Early Gestation
J48	139	CMV	Early Gestation
J29	151	HIV	Early Gestation
J36	151	HIV	Early Gestation
J43	146	HIV	Early Gestation
J30	151	IFNa	Early Gestation
J37	151	IFNa	Early Gestation
J44	146	IFNa	Early Gestation
J50	139	IFNa	Early Gestation
J31	151	IFNB	Early Gestation
J38	151	IFNB	Early Gestation
J45	146	IFNB	Early Gestation
J32	151	IFNL	Early Gestation
J39	151	IFNL	Early Gestation
J46	146	IFNL	Early Gestation
J51	139	IFNL	Early Gestation
J49	139	LPS	Early Gestation
J28	151	NT	Early Gestation
J35	151	NT	Early Gestation
J42	146	NT	Early Gestation
J47	139	NT	Early Gestation
J52	139	PIC	Early Gestation
J53	146	rigi ag	Early Gestation
J33	151	ZIKV	Early Gestation
J40	151	ZIKV	Early Gestation
J7	159	CMV	Term
J14	116	CMV	Term
J20	102	CMV	Term
J27	147	CMV	Term
J61	122	CMV	Term
J2	159	HIV	Term
J9	116	HIV	Term
J16	102	HIV	Term
J22	147	HIV	Term
J55	122	HIV	Term
J3	159	IFNa	Term
J10	116	IFNa	Term
J17	102	IFNa	Term
J23	147	IFNa	Term
J56	122	IFNa	Term
J4	159	IFNB	Term
J11	116	IFNB	Term
J18	102	IFNB	Term
J24	147	IFNB	Term
J57	122	IFNB	Term
J5	159	IFNL	Term
J12	116	IFNL	Term
J19	102	IFNL	Term
J25	147	IFNL	Term
J58	122	IFNL	Term
J59	122	LPS	Term
J1	159	NT	Term
J8	116	NT	Term
J15	102	NT	Term
J21	147	NT	Term
J54	122	NT	Term
J60	122	PIC	Term
J6	159	ZIKV	Term
J13	116	ZIKV	Term
J26	147	ZIKV	Term
