# Supplementary material for: Distinct immune responses to HIV and CMV in Hofbauer cells across gestation highlight evolving placental immune dynamics
Source: Front Immunol. 2026 Jun 9;17:1832988. doi: 10.3389/fimmu.2026.1832988 (PMC13286909; doi:10.3389/fimmu.2026.1832988)
Supplement: Supplementary Table 6 — Cytokine concentrations and statistical comparisons from Luminex assays. Concentrations (pg/mL) of GM-CSF, IFN-γ, IL-1β, IL-1Ra, IL-2, IL-4, IL-5, IL-6, IL-8, IL-10, IL-12p40, IL-12p70, IL-13, MCP-1, and TNF-α measured in supernatants from early/mid-gestation and term-gestation Hofbauer cell cultures under HIV, and CMV and mock exposition conditions. [file DataSheet3.csv]

Sample	Rep	GM-CSF	IFNγ	IL-1β	IL-1Ra	IL-2	IL-4	IL-5	IL-6	IL-8	IL-10	IL-12p40	IL-12p70	IL-13	MCP-1	TNF-α
J1	AVERAGE	10.97	2.05	1,956.57	1,697.32	0.34	0.07	0.10	5,830.34	9,799.26	395.83	9.62	2.22	8.98	9,577.10	3,470.47
J1	Replicate 1	21.51	2.09	2,065.40	1,641.98	0.23	0.04	0.12	11,059.65	9,820.71	418.57	11.10	2.41	8.04	10,656.40	4,751.15
J1	Replicate 2	3.52	2.00	1,852.47	1,754.80	0.46	0.11	0.08	4,272.67	9,777.88	373.53	8.14	2.04	9.90	8,720.38	2,808.78
J2	AVERAGE	0.74	2.45	64.16	847.46	17.10	0.08	1.56	265.57	9,182.93	24.24	7.64	1.17	14.26	11,064.48	165.18
J2	Replicate 1	1.12	2.25	70.59	875.52	18.39	0.07	1.64	280.35	10,235.61	25.86	8.14	1.17	14.26	33,847.73	168.85
J2	Replicate 2	0.43	2.66	57.72	820.13	15.82	0.09	1.48	251.45	8,294.48	22.62	7.14	1.17	14.26	7,161.39	161.52
J3	AVERAGE	6.85	3.08	2,624.92	1,918.60	0.26	0.12	0.09	6,887.35	10,197.41	106.24	12.57	1.61	9.90	6,256.33	683.10
J3	Replicate 1	10.42	3.21	2,577.84	1,975.91	0.06	0.12	0.08	5,922.51	10,359.42	115.55	11.59	1.80	11.69	7,023.56	693.00
J3	Replicate 2	3.91	2.94	2,672.87	1,863.27	0.46	0.12	0.10	8,405.04	10,039.50	97.01	13.54	1.43	8.04	5,657.08	673.33
J4	AVERAGE	7.30	2.69	2,484.16	2,001.56	0.46	0.18	0.08	3,639.06	9,095.26	109.12	10.12	2.04	10.13	7,297.39	1,200.35
J4	Replicate 1	6.63	2.77	2,638.58	2,361.00	0.49	0.14	0.08	8,223.66	10,659.37	118.71	8.63	1.92	10.80	11,652.63	1,182.50
J4	Replicate 2	7.99	2.60	2,338.67	1,706.57	0.44	0.22	0.08	2,567.87	7,870.41	99.61	11.59	2.16	9.44	5,463.92	1,218.65
J5	AVERAGE	4.24	2.22	2,229.54	1,339.54	0.29	0.11	0.08	3,381.52	9,426.59	156.53	10.61	1.67	8.04	3,394.38	500.34
J5	Replicate 1	4.37	2.42	2,401.57	1,416.72	0.41	0.14	0.09	10,319.23	10,087.95	174.28	12.57	1.92	7.07	8,268.84	536.72
J5	Replicate 2	4.12	2.02	2,068.78	1,266.70	0.17	0.07	0.08	2,294.45	8,832.61	139.06	8.63	1.43	8.98	2,245.76	465.60
J6	AVERAGE	0.19	1.86	51.90	1,230.91	0.25	0.07	0.06	191.76	10,730.37	48.15	3.58	1.24	8.04	5,459.71	290.26
J6	Replicate 1	0.94	1.83	47.89	1,166.71	0.41	0.09	0.08	185.41	10,787.52	45.42	0.92	1.05	7.07	5,061.66	282.98
J6	Replicate 2	OOR <	1.89	55.90	1,298.62	0.09	0.04	0.04	198.24	10,673.71	50.88	6.13	1.43	8.98	5,936.97	297.59
J7	AVERAGE	6.95	4.30	3,569.77	1,831.32	0.51	0.17	0.08	4,128.98	9,824.30	173.33	14.99	2.65	12.56	4,094.72	1,880.97
J7	Replicate 1	9.70	4.66	3,619.78	2,001.65	0.77	0.28	0.09	OOR >	10,943.82	177.80	17.88	2.65	8.98	6,440.49	2,235.40
J7	Replicate 2	4.59	3.94	3,520.63	1,677.78	0.25	0.06	0.08	2,576.86	8,879.59	168.87	12.08	2.65	15.91	3,072.98	1,628.88
J8	AVERAGE	1.58	2.65	1,278.25	1,793.69	0.53	0.07	0.10	3,837.89	10,062.75	618.76	12.57	2.16	11.90	16,859.39	1,464.07
J8	Replicate 1	2.40	2.67	1,345.59	1,977.20	0.51	0.09	0.09	4,583.35	10,995.31	608.14	14.99	2.41	12.56	13,536.23	1,540.71
J8	Replicate 2	0.91	2.62	1,212.80	1,629.75	0.54	0.06	0.11	3,339.71	9,252.43	629.47	10.12	1.92	11.25	22,991.40	1,394.40
J9	AVERAGE	0.87	4.11	199.44	1,168.37	22.50	0.03	2.46	320.28	9,462.73	103.43	5.12	1.05	17.13	6,687.30	229.82
J9	Replicate 1	0.85	4.14	203.04	1,163.61	23.27	0.04	2.41	329.19	10,208.85	105.81	6.13	0.66	18.33	7,491.15	224.55
J9	Replicate 2	0.88	4.07	195.84	1,173.14	21.72	0.02	2.51	311.61	8,801.01	101.06	4.09	1.43	15.91	6,056.95	235.11
J10	AVERAGE	0.71	2.33	326.35	911.86	0.08	0.04	0.07	401.20	9,263.82	36.87	7.14	0.53	3.94	6,437.42	226.01
J10	Replicate 1	2.33	2.63	340.45	923.75	0.12	0.03	0.07	429.24	9,756.58	39.15	5.12	0.39	5.03	7,161.39	229.98
J10	Replicate 2	OOR <	2.02	312.30	900.10	0.04	0.06	0.08	375.42	8,810.02	34.60	9.13	0.66	2.77	5,861.59	222.04
J11	AVERAGE	0.54	1.93	229.85	866.65	0.14	0.03	0.07	374.08	9,894.59	17.98	6.38	0.92	6.07	7,853.13	177.52
J11	Replicate 1	1.99	1.89	239.25	930.04	0.20	0.04	0.09	369.34	10,233.69	20.80	6.13	0.66	3.94	7,966.23	177.00
J11	Replicate 2	OOR <	1.96	220.48	806.89	0.09	0.03	0.06	378.88	9,573.37	15.18	6.64	1.17	8.04	7,743.65	178.05
J12	AVERAGE	1.98	2.13	894.37	645.81	OOR <	0.02	0.08	324.10	9,836.85	32.10	3.32	0.79	7.56	6,097.29	134.66
J12	Replicate 1	3.35	2.18	892.54	654.53	OOR <	0.01	0.10	333.88	10,262.48	33.99	3.06	0.66	9.90	6,188.22	138.24
J12	Replicate 2	0.92	2.09	896.21	637.18	OOR <	0.04	0.07	314.61	9,439.17	30.22	3.58	0.92	5.03	6,009.35	131.09
J13	AVERAGE	0.94	2.05	182.54	1,412.88	0.25	0.01	0.06	275.03	9,995.11	243.60	6.89	1.17	7.07	11,676.70	369.30
J13	Replicate 1	2.34	1.99	189.14	1,402.31	0.30	0.01	0.07	299.01	10,606.37	251.62	3.58	0.92	8.04	17,695.55	356.92
J13	Replicate 2	0.11	2.10	175.96	1,423.54	0.20	0.02	0.06	252.76	9,439.17	235.64	10.12	1.43	6.07	8,935.58	381.84
J14	AVERAGE	0.73	1.73	704.32	600.30	0.01	0.03	0.06	291.13	6,933.39	42.59	4.61	1.49	5.82	2,032.88	93.51
J14	Replicate 1	1.01	1.44	630.72	542.24	0.04	0.07	0.06	252.54	5,477.93	34.47	4.61	2.65	5.56	1,301.22	85.17
J14	Replicate 2	0.48	2.02	780.08	662.36	OOR <	OOR <	0.07	335.19	9,096.84	50.78	4.61	0.26	6.07	5,372.84	101.81
J15	AVERAGE	1.98	1.93	13.59	217.31	0.01	0.03	0.11	185.47	8,730.95	15.89	5.37	0.46	3.94	4,350.98	35.47
J15	Replicate 1	1.31	1.95	14.63	208.40	0.04	0.04	0.11	178.71	9,228.09	16.36	4.61	OOR <	5.03	5,002.18	34.87
J15	Replicate 2	2.76	1.92	12.55	226.35	OOR <	0.02	0.11	192.37	8,275.41	15.41	6.13	0.92	2.77	3,864.32	36.07
J16	AVERAGE	7.32	4.11	34.73	257.19	0.60	0.02	8.08	276.78	9,604.38	23.67	7.89	1.17	23.34	4,204.44	28.39
J16	Replicate 1	7.61	4.35	38.27	268.69	0.67	0.03	8.70	297.65	9,257.31	25.73	9.13	1.67	26.31	5,104.63	29.78
J16	Replicate 2	7.03	3.87	31.17	245.87	0.54	0.01	7.46	257.22	9,973.04	21.63	6.64	0.66	20.29	3,597.49	27.00
J17	AVERAGE	17.76	2.09	30.57	388.10	OOR <	OOR <	0.07	5,750.49	8,570.42	60.75	11.10	1.17	5.56	6,848.94	493.18
J17	Replicate 1	21.37	2.23	34.36	383.00	OOR <	OOR <	0.07	OOR >	8,600.70	61.09	11.10	0.92	6.07	8,832.80	500.39
J17	Replicate 2	14.43	1.95	26.76	393.25	OOR <	0.01	0.08	3,588.79	8,540.31	60.40	11.10	1.43	5.03	5,657.08	486.04
J18	AVERAGE	7.05	2.05	15.48	699.66	0.08	0.01	0.07	530.75	8,612.28	14.74	5.12	0.92	6.07	3,695.64	42.41
J18	Replicate 1	8.78	2.00	15.63	667.20	0.09	0.03	0.07	504.09	7,606.47	14.92	6.13	0.66	8.04	3,239.68	44.19
J18	Replicate 2	5.47	2.09	15.33	733.26	0.06	OOR <	0.08	559.66	9,849.43	14.56	4.09	1.17	3.94	4,325.97	40.62
J19	AVERAGE	7.37	1.56	15.90	160.82	OOR <	0.01	0.05	219.13	7,322.50	21.59	4.09	0.26	3.94	2,221.05	22.00
J19	Replicate 1	7.94	1.61	17.39	160.26	OOR <	0.03	0.06	217.88	7,302.38	22.59	4.09	0.26	2.15	1,588.79	23.07
J19	Replicate 2	6.81	1.50	14.40	161.38	OOR <	OOR <	0.05	220.39	7,342.71	20.60	4.09	0.26	5.56	3,877.87	20.92
J20	AVERAGE	4.73	1.64	22.40	548.15	0.44	0.04	0.07	556.81	7,740.33	17.06	5.37	0.46	5.56	3,079.93	277.44
J20	Replicate 1	5.56	1.83	23.01	608.34	0.36	0.03	0.07	520.73	9,244.30	17.09	7.14	0.66	7.07	3,824.31	311.06
J20	Replicate 2	3.96	1.44	21.80	491.85	0.51	0.04	0.07	597.07	6,589.82	17.02	3.58	0.26	3.94	2,595.45	244.65
J21	AVERAGE	OOR <	1.90	1,067.88	1,282.05	OOR <	0.02	0.09	1,435.19	7,759.93	110.56	6.13	0.73	12.12	3,947.24	1,251.71
J21	Replicate 1	OOR <	2.09	1,084.40	1,358.32	OOR <	0.03	0.08	1,789.67	7,580.37	113.25	7.14	0.66	11.69	4,272.06	1,286.45
J21	Replicate 2	OOR <	1.72	1,051.48	1,210.10	OOR <	0.02	0.10	1,209.45	7,946.31	107.88	5.12	0.79	12.56	3,673.12	1,218.56
J22	AVERAGE	OOR <	1.77	24.89	1,079.65	10.12	0.02	1.36	119.33	10,058.09	29.19	3.06	0.26	7.07	7,422.43	175.61
J22	Replicate 1	OOR <	1.87	25.79	1,097.77	9.65	0.01	1.39	123.05	9,203.85	29.21	4.61	0.39	8.98	7,669.53	173.47
J22	Replicate 2	OOR <	1.67	23.99	1,061.82	10.59	0.03	1.33	115.65	11,049.37	29.18	1.46	0.12	5.03	7,192.86	177.75
J23	AVERAGE	0.35	2.18	973.28	1,356.88	0.01	0.04	0.08	2,686.89	7,542.67	175.46	8.14	1.49	11.25	4,301.28	2,092.96
J23	Replicate 1	0.09	2.16	1,009.12	1,183.80	0.04	0.04	0.09	2,198.79	6,565.18	166.22	7.14	1.55	13.41	3,547.38	1,665.14
J23	Replicate 2	0.73	2.19	937.97	1,556.38	OOR <	0.04	0.08	3,583.60	8,771.09	184.77	9.13	1.43	8.98	5,549.83	2,885.25
J24	AVERAGE	OOR <	2.15	908.65	1,688.59	OOR <	0.03	0.09	3,173.25	8,424.35	185.01	8.14	1.43	7.80	3,184.21	2,370.88
J24	Replicate 1	OOR <	1.90	824.41	1,503.84	0.04	0.03	0.09	2,550.11	7,297.92	185.28	6.13	0.92	3.94	2,064.62	2,135.41
J24	Replicate 2	OOR <	2.39	995.92	1,899.65	OOR <	0.03	0.10	4,416.60	9,856.64	184.73	10.12	1.92	11.25	8,587.35	2,677.05
J25	AVERAGE	0.03	1.80	922.43	1,192.01	OOR <	0.02	0.19	2,233.00	9,545.94	112.68	7.64	0.26	9.90	5,836.94	1,476.17
J25	Replicate 1	OOR <	1.87	865.57	1,187.58	OOR <	0.03	0.17	2,159.97	9,157.28	106.68	9.13	0.12	8.98	5,480.86	1,825.97
J25	Replicate 2	0.88	1.72	980.65	1,196.45	OOR <	0.00	0.20	2,312.42	9,962.03	118.71	6.13	0.39	10.80	6,250.59	1,235.99
J26	AVERAGE	0.09	1.63	20.06	1,153.95	0.17	0.01	0.04	184.30	8,671.29	35.58	3.06	0.39	4.77	5,480.86	222.80
J26	Replicate 1	0.89	1.54	20.13	1,100.40	0.20	0.02	0.03	184.42	8,081.95	39.76	3.06	0.92	5.56	4,428.03	229.38
J26	Replicate 2	OOR <	1.72	19.98	1,209.99	0.14	0.00	0.06	184.18	9,332.66	31.43	3.06	OOR <	3.94	7,355.14	216.24
J27	AVERAGE	0.82	2.02	1,363.27	1,760.16	0.49	OOR <	0.07	2,725.16	7,847.87	212.08	5.63	0.26	7.32	4,274.48	3,079.29
J27	Replicate 1	1.57	1.98	1,447.36	1,697.01	0.67	0.02	0.09	2,651.75	6,407.55	232.46	6.13	0.66	9.44	3,287.24	2,924.60
J27	Replicate 2	0.29	2.06	1,282.10	1,826.04	0.30	OOR <	0.05	2,803.86	9,878.29	192.06	5.12	OOR <	5.03	6,343.91	3,255.87
J28	AVERAGE	347.47	8.55	533.61	783.17	0.23	0.02	0.20	3,420.07	9,533.13	18,597.34	9.62	2.22	11.69	6,683.96	1,795.14
J28	Replicate 1	370.97	8.04	601.98	817.87	0.46	0.01	0.21	3,309.73	9,387.34	20,142.00	8.63	2.28	12.56	5,693.90	1,965.84
J28	Replicate 2	324.69	9.06	466.83	749.64	OOR <	0.03	0.19	3,540.24	9,682.62	17,277.00	10.61	2.16	10.80	8,182.75	1,652.97
J29	AVERAGE	436.78	139.36	637.99	1,038.53	612.72	0.19	54.16	3,379.29	9,595.75	17,878.44	9.87	1.11	200.67	15,762.59	2,136.20
J29	Replicate 1	442.38	142.15	678.51	1,104.23	640.98	0.20	56.70	4,178.05	9,756.58	20,375.43	10.12	1.30	223.65	18,354.67	2,494.81
J29	Replicate 2	431.22	136.59	598.07	976.42	585.32	0.17	51.63	2,880.28	9,439.17	15,935.20	9.62	0.92	177.36	13,886.02	1,876.04
J30	AVERAGE	388.58	47.74	656.66	1,344.24	0.72	0.06	0.15	5,199.81	9,738.89	17,734.42	7.39	1.49	12.99	6,913.25	4,411.89
J30	Replicate 1	343.13	50.54	678.10	1,307.75	0.82	0.04	0.14	6,212.63	9,221.62	15,894.43	8.63	1.43	12.56	3,953.31	3,923.83
J30	Replicate 2	436.73	44.96	635.40	1,381.79	0.62	0.09	0.16	4,525.99	10,304.95	20,068.14	6.13	1.55	13.41	OOR >	5,097.04
J31	AVERAGE	480.79	85.64	660.17	1,330.01	1.08	0.05	0.50	5,546.71	9,768.11	15,561.14	11.34	1.36	9.90	6,452.80	4,612.89
J31	Replicate 1	495.05	82.52	657.64	1,398.21	1.08	0.09	0.49	9,402.95	9,929.13	16,089.96	13.54	1.67	9.90	7,762.44	6,316.80
J31	Replicate 2	466.74	88.79	662.70	1,265.24	1.08	0.01	0.51	4,178.05	9,611.29	15,066.26	9.13	1.05	9.90	5,558.59	3,747.90
J32	AVERAGE	493.19	11.83	661.64	883.95	0.37	0.02	0.16	3,011.16	8,853.02	20,558.48	10.12	1.80	9.90	4,231.43	1,674.08
J32	Replicate 1	468.85	12.56	672.44	856.36	0.46	0.02	0.16	2,499.67	8,707.30	20,894.87	10.12	1.92	10.80	4,608.93	1,526.93
J32	Replicate 2	518.14	11.10	650.89	912.27	0.28	0.01	0.16	3,907.31	9,002.70	20,233.05	10.12	1.67	8.98	3,917.17	1,853.51
J33	AVERAGE	562.41	9.52	787.78	938.78	1.02	0.02	0.19	4,338.88	10,489.67	26,675.61	8.14	1.30	8.28	9,886.03	2,462.01
J33	Replicate 1	562.52	9.47	840.39	915.34	1.08	0.03	0.21	4,232.58	9,802.83	27,775.35	7.14	1.17	6.07	24,761.02	3,206.12
J33	Replicate 2	562.30	9.57	736.26	962.73	0.95	0.02	0.16	4,452.31	11,258.84	25,662.99	9.13	1.43	10.35	6,591.84	2,027.55
J34	AVERAGE	423.43	39.77	808.28	1,084.08	3.66	0.23	1.76	3,560.48	10,304.95	23,818.98	8.38	1.74	11.47	16,528.27	2,689.07
J34	Replicate 1	387.39	40.77	793.36	1,061.82	3.88	0.24	1.78	3,132.06	10,489.67	24,758.80	8.63	1.92	11.25	14,734.88	2,888.43
J34	Replicate 2	461.04	38.77	823.28	1,106.78	3.44	0.22	1.74	4,178.05	10,125.48	22,950.31	8.14	1.55	11.69	18,924.68	2,519.80
J35	AVERAGE	626.76	11.61	689.59	993.58	0.57	0.01	0.51	3,881.70	10,996.39	16,548.22	10.85	0.92	8.51	7,232.66	2,511.41
J35	Replicate 1	607.04	11.62	685.26	1,007.48	0.46	OOR <	0.50	3,002.85	10,833.61	16,184.29	11.10	1.43	9.90	8,659.33	2,558.03
J35	Replicate 2	646.81	11.60	693.92	979.85	0.67	0.01	0.51	5,989.31	11,163.22	16,929.14	10.61	0.39	7.07	6,250.59	2,466.74
J36	AVERAGE	370.17	105.54	599.07	855.82	406.51	0.05	49.96	3,758.32	9,856.64	11,662.41	11.10	0.98	81.50	5,172.53	924.86
J36	Replicate 1	361.87	107.96	586.46	902.39	395.41	0.06	50.39	3,609.74	9,995.11	11,139.58	11.10	0.66	81.50	4,000.60	1,027.76
J36	Replicate 2	378.55	103.14	611.74	811.24	417.77	0.04	49.53	3,923.54	9,721.25	12,235.71	11.10	1.30	81.50	7,597.02	835.56
J37	AVERAGE	594.33	56.26	764.65	1,392.51	0.12	OOR <	0.30	2,488.73	7,563.84	15,708.61	9.13	0.79	8.04	2,987.27	2,665.61
J37	Replicate 1	503.97	51.23	674.32	1,140.31	0.04	OOR <	0.30	1,870.26	5,743.01	13,051.39	9.13	0.66	8.04	1,772.57	2,213.02
J37	Replicate 2	692.46	61.34	858.33	1,703.94	0.20	OOR <	0.30	4,132.71	10,497.65	19,746.47	9.13	0.92	8.04	20,028.38	3,430.42
J38	AVERAGE	481.04	50.83	763.25	1,449.48	0.30	0.01	0.26	3,555.39	8,420.15	18,037.99	10.12	2.04	11.90	5,661.66	2,743.12
J38	Replicate 1	453.10	50.68	721.85	1,334.21	0.30	0.02	0.26	3,379.29	8,667.63	19,652.02	12.08	1.67	14.67	4,751.41	2,978.40
J38	Replicate 2	509.83	50.98	805.34	1,575.47	0.30	OOR <	0.27	3,756.86	8,183.78	16,673.25	8.14	2.41	8.98	7,099.37	2,548.15
J39	AVERAGE	695.60	7.64	740.13	984.39	1.02	0.02	0.36	3,111.97	9,062.14	15,991.59	7.14	0.79	14.05	5,016.03	1,781.55
J39	Replicate 1	670.27	7.29	754.13	999.83	1.05	0.03	0.39	4,155.22	9,052.71	18,057.73	8.14	1.17	15.91	5,988.46	1,714.08
J39	Replicate 2	721.44	7.99	726.19	969.17	0.98	0.01	0.33	2,547.91	9,071.58	14,353.64	6.13	0.39	12.12	4,340.94	1,854.85
J40	AVERAGE	811.16	7.02	1,042.70	1,193.12	0.64	0.04	0.12	4,486.46	9,091.30	20,076.32	13.29	1.74	6.82	11,107.29	2,705.97
J40	Replicate 1	849.57	7.23	1,113.57	1,178.98	0.67	0.03	0.11	4,667.89	8,249.64	18,899.56	14.51	1.67	7.56	8,683.63	2,281.43
J40	Replicate 2	773.75	6.80	973.88	1,207.42	0.62	0.05	0.13	4,322.08	10,080.47	21,414.29	12.08	1.80	6.07	16,008.56	3,388.74
J41	AVERAGE	442.28	28.15	711.92	887.70	2.06	0.10	2.76	5,041.57	9,539.10	14,462.07	7.89	1.05	9.44	4,457.06	1,146.27
J41	Replicate 1	463.14	29.23	744.84	963.08	2.14	0.10	2.93	7,037.48	10,270.18	16,279.74	8.63	1.92	11.69	7,543.66	1,116.22
J41	Replicate 2	421.91	27.06	679.42	817.34	1.99	0.10	2.59	4,056.31	8,888.73	13,010.43	7.14	0.12	7.07	3,257.99	1,177.66
J42	AVERAGE	5.62	1.50	333.52	766.59	OOR <	0.02	0.05	1,725.13	9,633.82	84.30	4.09	0.26	6.82	9,225.99	1,965.41
J42	Replicate 1	2.44	1.37	312.16	754.10	OOR <	0.02	0.05	1,867.69	10,289.47	84.76	5.12	0.39	8.04	27,051.04	1,638.31
J42	Replicate 2	9.80	1.64	355.00	779.24	0.04	0.01	0.05	1,605.99	9,043.30	83.83	3.06	0.12	5.56	5,998.88	2,480.68
J43	AVERAGE	11.98	9.86	355.81	1,113.94	382.74	0.03	36.40	3,615.03	9,689.63	67.87	6.89	OOR <	130.85	6,866.67	5,203.80
J43	Replicate 1	10.78	10.70	338.83	1,097.96	385.91	0.03	34.89	2,919.72	9,623.41	67.87	6.13	OOR <	126.93	7,867.67	4,789.11
J43	Replicate 2	13.23	9.01	372.87	1,130.13	379.58	0.03	37.93	4,983.48	9,756.58	67.87	7.64	0.12	134.75	6,116.32	5,728.84
J44	AVERAGE	2.66	1.73	256.92	1,308.67	0.02	0.02	0.03	2,954.97	9,600.06	135.13	6.13	0.92	7.07	6,110.87	5,669.68
J44	Replicate 1	2.80	1.54	247.14	1,379.95	0.23	0.03	0.04	3,046.70	9,211.92	144.16	6.13	0.66	7.07	12,484.83	5,554.66
J44	Replicate 2	2.53	1.92	266.72	1,241.15	OOR <	0.02	0.03	2,869.89	10,015.42	126.17	6.13	1.17	7.07	4,238.54	5,791.24
J45	AVERAGE	1.28	1.74	254.69	1,129.18	OOR <	OOR <	0.04	2,271.86	10,189.80	93.61	6.89	0.66	6.07	323,670.24	3,958.56
J45	Replicate 1	0.80	1.86	247.22	1,106.98	OOR <	OOR <	0.03	2,167.30	9,173.30	94.64	6.64	0.92	5.03	8,807.53	3,642.83
J45	Replicate 2	1.84	1.63	262.18	1,151.80	OOR <	OOR <	0.06	2,389.76	11,403.66	92.59	7.14	0.39	7.07	OOR >	4,355.53
J46	AVERAGE	3.91	1.36	315.29	843.89	OOR <	OOR <	0.03	1,664.31	9,909.11	90.58	6.13	1.05	8.04	8,323.72	1,976.57
J46	Replicate 1	4.04	1.51	327.26	837.24	OOR <	OOR <	0.03	1,642.43	10,144.33	88.83	6.13	1.17	7.07	5,208.19	2,014.60
J46	Replicate 2	3.78	1.20	303.35	850.58	0.04	0.00	0.03	1,686.89	9,682.62	92.34	6.13	0.92	8.98	34,429.05	1,940.09
J47	AVERAGE	10.64	1.66	945.82	955.39	OOR <	OOR <	0.11	2,126.29	10,330.18	33.32	8.63	0.26	5.03	7,508.56	3,295.38
J47	Replicate 1	13.15	1.58	921.34	973.18	OOR <	OOR <	0.09	2,209.53	9,630.35	34.26	8.14	0.39	3.94	6,046.30	3,480.99
J47	Replicate 2	8.35	1.73	970.55	937.89	OOR <	0.00	0.13	2,050.31	11,117.01	32.37	9.13	0.12	6.07	10,157.29	3,132.66
J48	AVERAGE	13.88	1.54	1,070.05	1,208.49	OOR <	0.04	0.09	2,241.76	9,920.02	46.28	7.39	2.28	8.28	12,700.32	5,401.73
J48	Replicate 1	12.13	1.42	1,017.03	1,093.67	OOR <	0.04	0.10	2,069.84	9,429.10	43.92	8.63	2.53	8.04	5,962.59	4,916.13
J48	Replicate 2	15.73	1.66	1,124.29	1,335.15	OOR <	0.03	0.09	2,453.63	10,453.88	48.65	6.13	2.04	8.51	OOR >	6,038.84
J49	AVERAGE	2,206.49	2.03	3,918.19	683.14	0.25	0.08	0.09	OOR >	10,899.09	1,250.47	31.08	2.16	9.67	10,715.39	5,276.68
J49	Replicate 1	1,952.42	1.98	3,882.42	645.37	0.12	0.05	0.11	7,283.46	9,845.84	1,252.98	27.35	1.92	8.98	21,293.95	4,843.61
J49	Replicate 2	2,486.52	2.09	3,954.40	722.49	0.38	0.11	0.08	OOR >	12,150.77	1,247.96	34.80	2.41	10.35	7,508.56	5,829.56
J50	AVERAGE	27.21	1.69	1,109.84	425.64	OOR <	0.04	0.07	1,981.21	10,363.32	86.65	8.63	1.05	8.04	7,669.53	3,496.27
J50	Replicate 1	39.43	1.74	1,087.70	419.29	0.01	0.03	0.08	1,955.58	9,081.04	89.08	12.08	1.17	8.98	20,198.45	3,387.95
J50	Replicate 2	16.91	1.63	1,132.19	432.05	OOR <	0.04	0.06	2,007.68	11,970.17	84.22	5.12	0.92	7.07	5,061.66	3,613.76
J51	AVERAGE	27.30	1.86	1,333.49	1,260.71	0.40	0.08	0.11	2,547.91	11,007.17	45.49	11.59	1.49	15.71	6,737.93	4,574.19
J51	Replicate 1	29.04	1.98	1,385.81	1,282.73	0.59	0.13	0.10	2,916.64	11,854.66	46.24	13.05	1.43	18.33	9,708.99	4,823.96
J51	Replicate 2	25.60	1.74	1,282.31	1,239.06	0.20	0.03	0.13	2,276.83	10,254.79	44.74	10.12	1.55	12.99	5,261.79	4,355.53
J52	AVERAGE	17.59	2.09	874.17	974.89	0.40	0.04	0.29	1,409.38	10,227.95	23.62	10.85	1.30	12.56	10,588.52	3,482.25
J52	Replicate 1	24.52	2.18	881.38	1,056.06	0.20	0.06	0.33	1,502.85	10,710.74	24.72	11.10	0.92	11.69	12,656.54	3,402.23
J52	Replicate 2	11.63	2.00	866.99	899.28	0.59	0.03	0.26	1,328.25	9,779.66	22.52	10.61	1.67	13.41	9,163.41	3,567.20
J53	AVERAGE	15.49	1.62	314.67	785.84	0.38	0.07	0.08	1,437.26	8,570.42	69.34	9.13	1.17	9.67	6,863.11	1,484.12
J53	Replicate 1	15.89	1.60	356.69	829.95	0.20	0.07	0.08	1,459.52	8,452.40	69.41	5.12	0.39	7.07	10,540.64	1,541.90
J53	Replicate 2	15.08	1.64	273.07	743.59	0.57	0.08	0.09	1,415.76	8,691.10	69.27	13.05	1.92	12.12	5,215.77	1,430.37
J54	AVERAGE	0.00	0.87	0.39	23.86	0.28	OOR <	0.05	16.73	9,730.06	4.24	5.12	0.66	2.77	10,183.61	5.47
J54	Replicate 1	0.69	0.89	0.30	25.19	0.25	OOR <	0.06	16.83	10,170.81	4.27	5.12	0.92	2.77	11,898.67	5.41
J54	Replicate 2	OOR <	0.86	0.48	22.54	0.30	OOR <	0.04	16.62	9,319.49	4.21	5.12	0.39	2.77	8,948.62	5.53
J55	AVERAGE	7.44	9.22	1.63	59.88	309.93	0.05	32.84	185.32	9,321.96	7.74	6.64	0.92	153.50	8,016.58	42.25
J55	Replicate 1	9.70	9.49	1.37	60.93	324.42	0.01	33.71	193.83	9,221.62	7.68	6.13	0.92	156.53	10,540.64	42.86
J55	Replicate 2	5.44	8.94	1.88	58.84	295.73	0.09	31.98	177.02	9,424.07	7.81	7.14	0.92	150.47	6,553.24	41.63
J56	AVERAGE	57.62	1.83	33.65	947.67	0.44	0.05	0.06	3,500.63	9,008.92	850.04	65.09	1.36	8.51	4,947.62	6,803.34
J56	Replicate 1	59.54	2.03	32.88	941.11	0.38	0.07	0.05	4,364.40	9,568.22	846.16	74.72	1.55	6.07	6,355.80	7,621.23
J56	Replicate 2	55.73	1.63	34.43	954.27	0.49	0.03	0.08	2,970.18	8,500.43	853.94	55.40	1.17	10.80	4,092.53	6,184.94
J57	AVERAGE	1.05	1.25	1.28	256.87	0.14	0.01	0.05	109.29	8,158.46	6.13	4.35	1.05	3.37	6,751.58	31.79
J57	Replicate 1	0.71	1.35	1.19	280.59	0.20	0.03	0.05	109.80	9,077.88	5.87	5.12	1.67	2.77	OOR >	35.07
J57	Replicate 2	1.43	1.16	1.37	233.93	0.09	OOR <	0.06	108.77	7,378.85	6.39	3.58	0.39	3.94	3,506.54	28.47
J58	AVERAGE	4.20	1.34	0.89	63.67	0.50	0.02	0.05	90.81	9,340.92	8.08	7.64	0.73	3.37	17,727.21	14.57
J58	Replicate 1	5.08	1.20	0.30	65.37	0.62	0.01	0.05	93.32	9,571.65	8.75	9.13	0.66	1.47	15,909.11	14.33
J58	Replicate 2	3.40	1.48	1.46	61.97	0.38	0.02	0.06	88.30	9,119.03	7.42	6.13	0.79	5.03	20,113.00	14.80
J59	AVERAGE	159.68	4.74	502.81	1,024.75	0.19	0.02	0.07	3,321.43	8,397.14	5,682.39	81.84	1.67	10.58	3,092.19	5,653.29
J59	Replicate 1	175.98	5.38	510.87	1,117.65	0.12	0.02	0.08	OOR >	9,424.07	9,052.43	93.35	1.92	9.44	19,537.51	6,038.84
J59	Replicate 2	144.07	4.09	494.76	938.90	0.25	0.01	0.07	2,126.99	7,537.97	4,027.55	70.25	1.43	11.69	1,842.80	5,326.79
J60	AVERAGE	0.10	1.14	0.89	39.37	0.24	0.01	0.07	31.93	8,752.47	7.39	4.35	0.53	4.22	3,765.09	7.52
J60	Replicate 1	0.11	1.14	1.11	43.49	OOR <	0.03	0.08	30.14	7,937.39	7.29	5.63	0.66	3.37	2,542.48	7.07
J60	Replicate 2	0.10	1.14	0.66	35.29	0.49	OOR <	0.06	33.72	9,710.69	7.48	3.06	0.39	5.03	8,401.97	7.97
J61	AVERAGE	9.70	1.57	3.02	688.63	0.50	OOR <	0.06	377.69	5,578.89	11.51	7.64	0.66	4.49	2,326.12	720.59
J61	Replicate 1	7.13	1.66	3.23	732.29	0.36	OOR <	0.07	413.29	7,755.02	11.31	5.12	0.39	5.03	4,981.56	790.92
J61	Replicate 2	12.59	1.48	2.81	646.89	0.64	0.01	0.06	345.70	4,209.84	11.71	10.12	0.92	3.94	1,567.57	656.83
