# Supplementary material for: Distinct immune responses to HIV and CMV in Hofbauer cells across gestation highlight evolving placental immune dynamics
Source: Front Immunol. 2026 Jun 9;17:1832988. doi: 10.3389/fimmu.2026.1832988 (PMC13286909; doi:10.3389/fimmu.2026.1832988)
Supplement: Supplementary Table 7 — Reactome analysis for comparison CMV term vs HIV term. Reactome pathway analysis for the direct term CMV versus term HIV comparison. Reactome FGSEA and/or over-representation results for genes and ranked statistics from the direct term CMV versus term HIV comparison. Positive NES indicates enrichment in term CMV-exposed HCs, whereas negative NES indicates enrichment in term HIV-exposed HCs. [file DataSheet4.csv]

ID	Description	GeneRatio	BgRatio	RichFactor	FoldEnrichment	zScore	pvalue	p.adjust	qvalue	geneID	Count
R-HSA-877300	Interferon gamma signaling	13/81	87/8285	0.14942528735632185	15.283808712927488	13.307590353822276	1.5780460301988575e-12	7.211670358008778e-10	4.850415166505961e-10	TRIM26/TRIM22/JAK2/GBP1/HLA-F/STAT1/HLA-E/GBP3/SOCS1/GBP4/GBP2/IRF1/GBP5	13
R-HSA-913531	Interferon Signaling	18/81	250/8285	0.072	7.364444444444445	10.152834160630213	1.9545272443899584e-11	4.466094753431055e-9	3.003799765062462e-9	UBE2L6/IFI35/TRIM26/IFITM1/TRIM22/STAT2/JAK2/GBP1/HLA-F/STAT1/HLA-E/GBP3/PSMB8/SOCS1/GBP4/GBP2/IRF1/GBP5	18
R-HSA-909733	Interferon alpha/beta signaling	10/81	76/8285	0.13157894736842105	13.458414554905781	10.841120582582324	2.5585996203089517e-9	3.8976000882706366e-7	2.6214424180007505e-7	IFI35/IFITM1/STAT2/HLA-F/STAT1/HLA-E/PSMB8/SOCS1/GBP2/IRF1	10
R-HSA-1236974	ER-Phagosome pathway	10/81	88/8285	0.11363636363636363	11.623176206509541	9.954466339884599	1.1010608388085646e-8	1.257962008338785e-6	8.460783287686864e-7	TAP2/PSMB9/HLA-F/TAP1/HLA-E/PSMB8/PSMB10/PSME1/PSME2/TAPBP	10
R-HSA-1236975	Antigen processing-Cross presentation	10/81	102/8285	0.09803921568627451	10.027838295812153	9.115433151745533	4.654797185681376e-8	4.254484627712777e-6	2.8614753225662353e-6	TAP2/PSMB9/HLA-F/TAP1/HLA-E/PSMB8/PSMB10/PSME1/PSME2/TAPBP	10
R-HSA-983169	Class I MHC mediated antigen processing & presentation	15/81	351/8285	0.042735042735042736	4.37110900073863	6.412538476807137	1.1991351841016855e-6	9.133412985574506e-5	6.142938136099863e-5	TAP2/UBE2L6/DTX3L/FBXO6/RNF19B/PSMB9/HLA-F/TAP1/HLA-E/PSMB8/SOCS1/PSMB10/PSME1/PSME2/TAPBP	15
R-HSA-983170	Antigen Presentation: Folding, assembly and peptide loading of class I MHC	5/81	29/8285	0.1724137931034483	17.635163899531715	8.916429286495907	7.790762715636075e-6	4.5305930485207063e-4	3.047179938196582e-4	TAP2/HLA-F/TAP1/HLA-E/TAPBP	5
R-HSA-449147	Signaling by Interleukins	15/81	409/8285	0.03667481662591687	3.7512451326632257	5.670062110203588	7.931016277497954e-6	4.5305930485207063e-4	3.047179938196582e-4	CXCL10/IL27/STAT2/JAK2/IL15RA/PSMB9/STAT1/NLRC5/PSMB8/SOCS1/GSDMD/PSMB10/PSME1/PSME2/IL12RB1	15
R-HSA-180585	Vif-mediated degradation of APOBEC3G	6/81	52/8285	0.11538461538461539	11.801994301994304	7.76383481495289	1.0300719753706633e-5	5.230476586048813e-4	3.5179066293360666e-4	APOBEC3G/PSMB9/PSMB8/PSMB10/PSME1/PSME2	6
R-HSA-8939902	Regulation of RUNX2 expression and activity	6/81	66/8285	0.09090909090909091	9.298540965207632	6.725335407480914	4.123408485749615e-5	0.0018843976779875742	0.0012674055556198818	PSMB9/STAT1/PSMB8/PSMB10/PSME1/PSME2	6
R-HSA-1236978	Cross-presentation of soluble exogenous antigens (endosomes)	5/81	46/8285	0.10869565217391304	11.117820719269995	6.8372013996326055	7.896305110194598e-5	0.0021168220927672704	0.0014237292435518667	PSMB9/PSMB8/PSMB10/PSME1/PSME2	5
R-HSA-211733	Regulation of activated PAK-2p34 by proteasome mediated degradation	5/81	48/8285	0.10416666666666667	10.654578189300413	6.665291053306168	9.71428681504956e-5	0.0021168220927672704	0.0014237292435518667	PSMB9/PSMB8/PSMB10/PSME1/PSME2	5
R-HSA-350562	Regulation of ornithine decarboxylase (ODC)	5/81	49/8285	0.10204081632653061	10.4371378180902	6.58309158623739	1.0735884558864705e-4	0.0021168220927672704	0.0014237292435518667	PSMB9/PSMB8/PSMB10/PSME1/PSME2	5
R-HSA-180534	Vpu mediated degradation of CD4	5/81	50/8285	0.1	10.228395061728396	6.503229898844191	1.1838025948662975e-4	0.0021168220927672704	0.0014237292435518667	PSMB9/PSMB8/PSMB10/PSME1/PSME2	5
R-HSA-349425	Autodegradation of the E3 ubiquitin ligase COP1	5/81	50/8285	0.1	10.228395061728396	6.503229898844191	1.1838025948662975e-4	0.0021168220927672704	0.0014237292435518667	PSMB9/PSMB8/PSMB10/PSME1/PSME2	5
R-HSA-69601	Ubiquitin Mediated Degradation of Phosphorylated Cdc25A	5/81	50/8285	0.1	10.228395061728396	6.503229898844191	1.1838025948662975e-4	0.0021168220927672704	0.0014237292435518667	PSMB9/PSMB8/PSMB10/PSME1/PSME2	5
R-HSA-69610	p53-Independent DNA Damage Response	5/81	50/8285	0.1	10.228395061728396	6.503229898844191	1.1838025948662975e-4	0.0021168220927672704	0.0014237292435518667	PSMB9/PSMB8/PSMB10/PSME1/PSME2	5
R-HSA-69613	p53-Independent G1/S DNA damage checkpoint	5/81	50/8285	0.1	10.228395061728396	6.503229898844191	1.1838025948662975e-4	0.0021168220927672704	0.0014237292435518667	PSMB9/PSMB8/PSMB10/PSME1/PSME2	5
R-HSA-75815	Ubiquitin-dependent degradation of Cyclin D	5/81	50/8285	0.1	10.228395061728396	6.503229898844191	1.1838025948662975e-4	0.0021168220927672704	0.0014237292435518667	PSMB9/PSMB8/PSMB10/PSME1/PSME2	5
R-HSA-9824272	Somitogenesis	5/81	50/8285	0.1	10.228395061728396	6.503229898844191	1.1838025948662975e-4	0.0021168220927672704	0.0014237292435518667	PSMB9/PSMB8/PSMB10/PSME1/PSME2	5
R-HSA-5357801	Programmed Cell Death	9/81	198/8285	0.045454545454545456	4.649270482603816	5.164100154949919	1.2503257868092291e-4	0.0021168220927672704	0.0014237292435518667	TNFSF10/PSMB9/SEPTIN4/PSMB8/GSDMD/PSMB10/PSME1/PSME2/IRF1	9
R-HSA-169911	Regulation of Apoptosis	5/81	51/8285	0.09803921568627451	10.027838295812153	6.4255921604333155	1.302494968343296e-4	0.0021168220927672704	0.0014237292435518667	PSMB9/PSMB8/PSMB10/PSME1/PSME2	5
R-HSA-195253	Degradation of beta-catenin by the destruction complex	6/81	81/8285	0.07407407407407407	7.576588934613626	5.90989969188114	1.311019583281624e-4	0.0021168220927672704	0.0014237292435518667	AMER1/PSMB9/PSMB8/PSMB10/PSME1/PSME2	6
R-HSA-5687128	MAPK6/MAPK4 signaling	6/81	82/8285	0.07317073170731707	7.484191508581752	5.863084214657855	1.403594618942936e-4	0.0021168220927672704	0.0014237292435518667	MOV10/PSMB9/PSMB8/PSMB10/PSME1/PSME2	6
R-HSA-9020956	Interleukin-27 signaling	3/81	11/8285	0.2727272727272727	27.895622895622896	8.868903303815822	1.4040106277493321e-4	0.0021168220927672704	0.0014237292435518667	IL27/JAK2/STAT1	3
R-HSA-447115	Interleukin-12 family signaling	5/81	52/8285	0.09615384615384616	9.834995251661919	6.350072200291043	1.4301000503439556e-4	0.0021168220927672704	0.0014237292435518667	IL27/JAK2/STAT1/PSME2/IL12RB1	5
R-HSA-9762114	GSK3B and BTRC:CUL1-mediated-degradation of NFE2L2	5/81	52/8285	0.09615384615384616	9.834995251661919	6.350072200291043	1.4301000503439556e-4	0.0021168220927672704	0.0014237292435518667	PSMB9/PSMB8/PSMB10/PSME1/PSME2	5
R-HSA-69202	Cyclin E associated events during G1/S transition	6/81	83/8285	0.07228915662650602	7.394020526550647	5.817051631381141	1.5012796454348695e-4	0.0021168220927672704	0.0014237292435518667	PSMB9/MAX/PSMB8/PSMB10/PSME1/PSME2	6
R-HSA-174113	SCF-beta-TrCP mediated degradation of Emi1	5/81	53/8285	0.09433962264150944	9.649429303517355	6.276570856034876	1.5670627866939347e-4	0.0021168220927672704	0.0014237292435518667	PSMB9/PSMB8/PSMB10/PSME1/PSME2	5
R-HSA-4641257	Degradation of AXIN	5/81	53/8285	0.09433962264150944	9.649429303517355	6.276570856034876	1.5670627866939347e-4	0.0021168220927672704	0.0014237292435518667	PSMB9/PSMB8/PSMB10/PSME1/PSME2	5
R-HSA-5362768	Hh mutants are degraded by ERAD	5/81	53/8285	0.09433962264150944	9.649429303517355	6.276570856034876	1.5670627866939347e-4	0.0021168220927672704	0.0014237292435518667	PSMB9/PSMB8/PSMB10/PSME1/PSME2	5
R-HSA-8854050	FBXL7 down-regulates AURKA during mitotic entry and in early mitosis	5/81	53/8285	0.09433962264150944	9.649429303517355	6.276570856034876	1.5670627866939347e-4	0.0021168220927672704	0.0014237292435518667	PSMB9/PSMB8/PSMB10/PSME1/PSME2	5
R-HSA-69656	Cyclin A:Cdk2-associated events at S phase entry	6/81	85/8285	0.07058823529411765	7.22004357298475	5.727244085558187	1.712789633774799e-4	0.0021168220927672704	0.0014237292435518667	PSMB9/MAX/PSMB8/PSMB10/PSME1/PSME2	6
R-HSA-450408	AUF1 (hnRNP D0) binds and destabilizes mRNA	5/81	54/8285	0.09259259259259259	9.470736168267031	6.204995388530433	1.713838455850963e-4	0.0021168220927672704	0.0014237292435518667	PSMB9/PSMB8/PSMB10/PSME1/PSME2	5
R-HSA-4641258	Degradation of DVL	5/81	54/8285	0.09259259259259259	9.470736168267031	6.204995388530433	1.713838455850963e-4	0.0021168220927672704	0.0014237292435518667	PSMB9/PSMB8/PSMB10/PSME1/PSME2	5
R-HSA-5387390	Hh mutants abrogate ligand secretion	5/81	54/8285	0.09259259259259259	9.470736168267031	6.204995388530433	1.713838455850963e-4	0.0021168220927672704	0.0014237292435518667	PSMB9/PSMB8/PSMB10/PSME1/PSME2	5
R-HSA-9604323	Negative regulation of NOTCH4 signaling	5/81	54/8285	0.09259259259259259	9.470736168267031	6.204995388530433	1.713838455850963e-4	0.0021168220927672704	0.0014237292435518667	PSMB9/PSMB8/PSMB10/PSME1/PSME2	5
R-HSA-450531	Regulation of mRNA stability by proteins that bind AU-rich elements	6/81	86/8285	0.06976744186046512	7.136089577950043	5.6834259012466015	1.8270308031651347e-4	0.002137494707781491	0.0014376332020550392	XRN1/PSMB9/PSMB8/PSMB10/PSME1/PSME2	6
R-HSA-69541	Stabilization of p53	5/81	55/8285	0.09090909090909091	9.298540965207632	6.135258955479983	1.8708925232223115e-4	0.002137494707781491	0.0014376332020550392	PSMB9/PSMB8/PSMB10/PSME1/PSME2	5
R-HSA-8941858	Regulation of RUNX3 expression and activity	5/81	55/8285	0.09090909090909091	9.298540965207632	6.135258955479983	1.8708925232223115e-4	0.002137494707781491	0.0014376332020550392	PSMB9/PSMB8/PSMB10/PSME1/PSME2	5
R-HSA-5610780	Degradation of GLI1 by the proteasome	5/81	56/8285	0.08928571428571429	9.132495590828924	6.067280136850078	2.0387004892815185e-4	0.002156405773252037	0.0014503523800290105	PSMB9/PSMB8/PSMB10/PSME1/PSME2	5
R-HSA-109581	Apoptosis	8/81	167/8285	0.04790419161676647	4.899829969690249	5.058585714544444	2.1221837939988623e-4	0.002156405773252037	0.0014503523800290105	TNFSF10/PSMB9/SEPTIN4/PSMB8/GSDMD/PSMB10/PSME1/PSME2	8
R-HSA-351202	Metabolism of polyamines	5/81	57/8285	0.08771929824561403	8.972276369937187	6.000982506208021	2.2177477317909353e-4	0.002156405773252037	0.0014503523800290105	PSMB9/PSMB8/PSMB10/PSME1/PSME2	5
R-HSA-5610783	Degradation of GLI2 by the proteasome	5/81	57/8285	0.08771929824561403	8.972276369937187	6.000982506208021	2.2177477317909353e-4	0.002156405773252037	0.0014503523800290105	PSMB9/PSMB8/PSMB10/PSME1/PSME2	5
R-HSA-5610785	GLI3 is processed to GLI3R by the proteasome	5/81	57/8285	0.08771929824561403	8.972276369937187	6.000982506208021	2.2177477317909353e-4	0.002156405773252037	0.0014503523800290105	PSMB9/PSMB8/PSMB10/PSME1/PSME2	5
R-HSA-5676590	NIK-->noncanonical NF-kB signaling	5/81	57/8285	0.08771929824561403	8.972276369937187	6.000982506208021	2.2177477317909353e-4	0.002156405773252037	0.0014503523800290105	PSMB9/PSMB8/PSMB10/PSME1/PSME2	5
R-HSA-5678895	Defective CFTR causes cystic fibrosis	5/81	57/8285	0.08771929824561403	8.972276369937187	6.000982506208021	2.2177477317909353e-4	0.002156405773252037	0.0014503523800290105	PSMB9/PSMB8/PSMB10/PSME1/PSME2	5
R-HSA-877312	Regulation of IFNG signaling	3/81	13/8285	0.23076923076923078	23.603988603988608	8.104033388682591	2.3994707540746904e-4	0.0022463222642652137	0.0015108282878393236	JAK2/STAT1/SOCS1	3
R-HSA-5607761	Dectin-1 mediated noncanonical NF-kB signaling	5/81	58/8285	0.08620689655172414	8.817581949765858	5.936294242806294	2.4085293424287848e-4	0.0022463222642652137	0.0015108282878393236	PSMB9/PSMB8/PSMB10/PSME1/PSME2	5
R-HSA-5358346	Hedgehog ligand biogenesis	5/81	59/8285	0.0847457627118644	8.668131408244403	5.8731477799124985	2.6115499581114024e-4	0.0023869566617138217	0.0016054159742495357	PSMB9/PSMB8/PSMB10/PSME1/PSME2	5
R-HSA-5668541	TNFR2 non-canonical NF-kB pathway	6/81	93/8285	0.06451612903225806	6.5989645559538035	5.395155287313039	2.805700276392075e-4	0.0024847824603716514	0.0016712115131372158	TNFSF13B/PSMB9/PSMB8/PSMB10/PSME1/PSME2	6
R-HSA-187577	SCF(Skp2)-mediated degradation of p27/p21	5/81	60/8285	0.08333333333333333	8.523662551440328	5.8114794854468546	2.827323587293783e-4	0.0024847824603716514	0.0016712115131372158	PSMB9/PSMB8/PSMB10/PSME1/PSME2	5
R-HSA-4608870	Asymmetric localization of PCP proteins	5/81	61/8285	0.08196721311475409	8.383930378465898	5.751229371475128	3.0563734315239993e-4	0.0026354012418989955	0.0017725144826315944	PSMB9/PSMB8/PSMB10/PSME1/PSME2	5
R-HSA-9793380	Formation of paraxial mesoderm	5/81	62/8285	0.08064516129032258	8.248705694942254	5.692340829523673	3.2992317025195753e-4	0.002792127570465641	0.001877925257574495	PSMB9/PSMB8/PSMB10/PSME1/PSME2	5
R-HSA-1234176	Oxygen-dependent proline hydroxylation of Hypoxia-inducible Factor Alpha	5/81	63/8285	0.07936507936507936	8.1177738585146	5.634760389045549	3.556439435026916e-4	0.00290230861037018	0.0019520306673456007	PSMB9/PSMB8/PSMB10/PSME1/PSME2	5
R-HSA-174084	Autodegradation of Cdh1 by Cdh1:APC/C	5/81	63/8285	0.07936507936507936	8.1177738585146	5.634760389045549	3.556439435026916e-4	0.00290230861037018	0.0019520306673456007	PSMB9/PSMB8/PSMB10/PSME1/PSME2	5
R-HSA-983168	Antigen processing: Ubiquitination & Proteasome degradation	10/81	280/8285	0.03571428571428571	3.652998236331569	4.487299298472038	3.7282200189917643e-4	0.0029655011138015577	0.001994532592951871	UBE2L6/DTX3L/FBXO6/RNF19B/PSMB9/PSMB8/SOCS1/PSMB10/PSME1/PSME2	10
R-HSA-69563	p53-Dependent G1 DNA Damage Response	5/81	64/8285	0.078125	7.9909336419753085	5.578437496680514	3.828546295717547e-4	0.0029655011138015577	0.001994532592951871	PSMB9/PSMB8/PSMB10/PSME1/PSME2	5
R-HSA-69580	p53-Dependent G1/S DNA damage checkpoint	5/81	64/8285	0.078125	7.9909336419753085	5.578437496680514	3.828546295717547e-4	0.0029655011138015577	0.001994532592951871	PSMB9/PSMB8/PSMB10/PSME1/PSME2	5
R-HSA-1169091	Activation of NF-kappaB in B cells	5/81	65/8285	0.07692307692307693	7.867996201329536	5.523324314224532	4.1161103883681016e-4	0.003083708930302004	0.0020740366409033404	PSMB9/PSMB8/PSMB10/PSME1/PSME2	5
R-HSA-174154	APC/C:Cdc20 mediated degradation of Securin	5/81	65/8285	0.07692307692307693	7.867996201329536	5.523324314224532	4.1161103883681016e-4	0.003083708930302004	0.0020740366409033404	PSMB9/PSMB8/PSMB10/PSME1/PSME2	5
R-HSA-5658442	Regulation of RAS by GAPs	5/81	66/8285	0.07575757575757576	7.748784137673026	5.469375533461903	4.419698055564255e-4	0.0031559406428013506	0.0021226181451065172	PSMB9/PSMB8/PSMB10/PSME1/PSME2	5
R-HSA-69615	G1/S DNA Damage Checkpoints	5/81	66/8285	0.07575757575757576	7.748784137673026	5.469375533461903	4.419698055564255e-4	0.0031559406428013506	0.0021226181451065172	PSMB9/PSMB8/PSMB10/PSME1/PSME2	5
R-HSA-8948751	Regulation of PTEN stability and activity	5/81	66/8285	0.07575757575757576	7.748784137673026	5.469375533461903	4.419698055564255e-4	0.0031559406428013506	0.0021226181451065172	PSMB9/PSMB8/PSMB10/PSME1/PSME2	5
R-HSA-446652	Interleukin-1 family signaling	7/81	142/8285	0.04929577464788732	5.042166579725265	4.827428949762927	4.524259552542272e-4	0.003180902485402797	0.00213940694630339	PSMB9/NLRC5/PSMB8/GSDMD/PSMB10/PSME1/PSME2	7
R-HSA-5619084	ABC transporter disorders	5/81	68/8285	0.07352941176470588	7.520878721859114	5.364801588191262	5.077249465733631e-4	0.003463138814686969	0.00232923306204905	PSMB9/PSMB8/PSMB10/PSME1/PSME2	5
R-HSA-8852276	The role of GTSE1 in G2/M progression after G2 checkpoint	5/81	68/8285	0.07352941176470588	7.520878721859114	5.364801588191262	5.077249465733631e-4	0.003463138814686969	0.00232923306204905	PSMB9/PSMB8/PSMB10/PSME1/PSME2	5
R-HSA-68949	Orc1 removal from chromatin	5/81	69/8285	0.07246376811594203	7.41188047951333	5.314096995214373	5.432385259217695e-4	0.0035855283217868295	0.002411549625617308	PSMB9/PSMB8/PSMB10/PSME1/PSME2	5
R-HSA-8854691	Interleukin-20 family signaling	3/81	17/8285	0.17647058823529413	18.050108932461875	6.99199507051363	5.546239850012769e-4	0.0035855283217868295	0.002411549625617308	STAT2/JAK2/STAT1	3
R-HSA-983705	Signaling by the B Cell Receptor (BCR)	6/81	106/8285	0.05660377358490566	5.789657582110412	4.9312500342841386	5.677908223289534e-4	0.0035855283217868295	0.002411549625617308	DAPP1/PSMB9/PSMB8/PSMB10/PSME1/PSME2	6
R-HSA-453279	Mitotic G1 phase and G1/S transition	7/81	148/8285	0.0472972972972973	4.837754421087754	4.680859537393469	5.80336546375757e-4	0.0035855283217868295	0.002411549625617308	JAK2/PSMB9/MAX/PSMB8/PSMB10/PSME1/PSME2	7
R-HSA-1234174	Cellular response to hypoxia	5/81	70/8285	0.07142857142857142	7.305996472663138	5.264397670869305	5.805888310989615e-4	0.0035855283217868295	0.002411549625617308	PSMB9/PSMB8/PSMB10/PSME1/PSME2	5
R-HSA-174184	Cdc20:Phospho-APC/C mediated degradation of Cyclin A	5/81	70/8285	0.07142857142857142	7.305996472663138	5.264397670869305	5.805888310989615e-4	0.0035855283217868295	0.002411549625617308	PSMB9/PSMB8/PSMB10/PSME1/PSME2	5
R-HSA-69017	CDK-mediated phosphorylation and removal of Cdc6	5/81	70/8285	0.07142857142857142	7.305996472663138	5.264397670869305	5.805888310989615e-4	0.0035855283217868295	0.002411549625617308	PSMB9/PSMB8/PSMB10/PSME1/PSME2	5
R-HSA-174178	APC/C:Cdh1 mediated degradation of Cdc20 and other APC/C:Cdh1 targeted proteins in late mitosis/early G1	5/81	71/8285	0.07042253521126761	7.203095113893236	5.215668664334721	6.198363077558527e-4	0.003722025482987722	0.0025033546954564435	PSMB9/PSMB8/PSMB10/PSME1/PSME2	5
R-HSA-179419	APC:Cdc20 mediated degradation of cell cycle proteins prior to satisfation of the cell cycle checkpoint	5/81	71/8285	0.07042253521126761	7.203095113893236	5.215668664334721	6.198363077558527e-4	0.003722025482987722	0.0025033546954564435	PSMB9/PSMB8/PSMB10/PSME1/PSME2	5
R-HSA-8878166	Transcriptional regulation by RUNX2	6/81	108/8285	0.05555555555555555	5.6824417009602195	4.866727015082033	6.271246437419138e-4	0.003722025482987722	0.0025033546954564435	PSMB9/STAT1/PSMB8/PSMB10/PSME1/PSME2	6
R-HSA-176409	APC/C:Cdc20 mediated degradation of mitotic proteins	5/81	73/8285	0.0684931506849315	7.005750042279722	5.120990161110158	7.042680307981725e-4	0.004126288334291856	0.002775253238772825	PSMB9/PSMB8/PSMB10/PSME1/PSME2	5
R-HSA-176814	Activation of APC/C and APC/C:Cdc20 mediated degradation of mitotic proteins	5/81	74/8285	0.06756756756756757	6.911077744411077	5.074978817352612	7.495765760587473e-4	0.004336158167833512	0.002916407197990063	PSMB9/PSMB8/PSMB10/PSME1/PSME2	5
R-HSA-9020702	Interleukin-1 signaling	6/81	113/8285	0.05309734513274336	5.431006227466404	4.712237074617287	7.966127170786996e-4	0.004550650146312072	0.003060669912986583	PSMB9/NLRC5/PSMB8/PSMB10/PSME1/PSME2	6
R-HSA-176408	Regulation of APC/C activators between G1/S and early anaphase	5/81	78/8285	0.0641025641025641	6.556663501107945	4.8991294052624825	9.529081526206613e-4	0.005310719826190758	0.003571876515599911	PSMB9/PSMB8/PSMB10/PSME1/PSME2	5
R-HSA-5632684	Hedgehog 'on' state	5/81	78/8285	0.0641025641025641	6.556663501107945	4.8991294052624825	9.529081526206613e-4	0.005310719826190758	0.003571876515599911	PSMB9/PSMB8/PSMB10/PSME1/PSME2	5
R-HSA-2871837	FCERI mediated NF-kB activation	5/81	79/8285	0.06329113924050633	6.473667760587592	4.8570877670734625	0.0010095883219686077	0.005558817628188599	0.0037387417883935755	PSMB9/PSMB8/PSMB10/PSME1/PSME2	5
R-HSA-9013694	Signaling by NOTCH4	5/81	80/8285	0.0625	6.392746913580247	4.8157670226345655	0.0010687384923595497	0.00581444632152755	0.003910672177556247	PSMB9/PSMB8/PSMB10/PSME1/PSME2	5
R-HSA-9755511	KEAP1-NFE2L2 pathway	6/81	120/8285	0.05	5.114197530864198	4.510735860023795	0.001091028443197461	0.00586588233577929	0.0039452669401072275	AMER1/PSMB9/PSMB8/PSMB10/PSME1/PSME2	6
R-HSA-1168372	Downstream signaling events of B Cell Receptor (BCR)	5/81	81/8285	0.06172839506172839	6.313824112178022	4.775145260788062	0.001130425106440563	0.006007026437713224	0.004040197442847545	PSMB9/PSMB8/PSMB10/PSME1/PSME2	5
R-HSA-982772	Growth hormone receptor signaling	3/81	22/8285	0.13636363636363635	13.947811447811448	6.042109047340302	0.0012125872450783307	0.006369567482767784	0.004284034792049275	JAK2/STAT1/SOCS1	3
R-HSA-8951664	Neddylation	8/81	220/8285	0.03636363636363636	3.7194163860830525	4.061950188331978	0.0013228891909130617	0.006870004093718968	0.0046206177481652394	NUB1/FBXO6/AMER1/PSMB9/PSMB8/PSMB10/PSME1/PSME2	8
R-HSA-174143	APC/C-mediated degradation of cell cycle proteins	5/81	85/8285	0.058823529411764705	6.0167029774872915	4.619241347698302	0.0014038810541679887	0.0070502597995029765	0.004741853878739766	PSMB9/PSMB8/PSMB10/PSME1/PSME2	5
R-HSA-4086400	PCP/CE pathway	5/81	85/8285	0.058823529411764705	6.0167029774872915	4.619241347698302	0.0014038810541679887	0.0070502597995029765	0.004741853878739766	PSMB9/PSMB8/PSMB10/PSME1/PSME2	5
R-HSA-453276	Regulation of mitotic cell cycle	5/81	85/8285	0.058823529411764705	6.0167029774872915	4.619241347698302	0.0014038810541679887	0.0070502597995029765	0.004741853878739766	PSMB9/PSMB8/PSMB10/PSME1/PSME2	5
R-HSA-8939236	RUNX1 regulates transcription of genes involved in differentiation of HSCs	5/81	86/8285	0.05813953488372093	5.946741314958369	4.5818167024858845	0.0014792624105785712	0.007348075235156598	0.004942158168065707	PSMB9/PSMB8/PSMB10/PSME1/PSME2	5
R-HSA-162909	Host Interactions of HIV factors	6/81	128/8285	0.046875	4.794560185185185	4.298836502220524	0.001522884268895509	0.0074834205471532	0.00503318852877746	APOBEC3G/PSMB9/PSMB8/PSMB10/PSME1/PSME2	6
R-HSA-5689603	UCH proteinases	5/81	87/8285	0.05747126436781609	5.878387966510572	4.54497746014924	0.0015575880796794912	0.0075725292809949735	0.0050931211563987845	PSMB9/PSMB8/PSMB10/PSME1/PSME2	5
R-HSA-3858494	Beta-catenin independent WNT signaling	6/81	129/8285	0.046511627906976744	4.757393051966695	4.273587528146546	0.001584886669413664	0.007624139030758363	0.005127832769737284	MOV10/PSMB9/PSMB8/PSMB10/PSME1/PSME2	6
R-HSA-69206	G1/S Transition	6/81	130/8285	0.046153846153846156	4.720797720797721	4.248596457369754	0.0016487960221341536	0.007848956063701127	0.005279039895429527	PSMB9/MAX/PSMB8/PSMB10/PSME1/PSME2	6
R-HSA-382556	ABC-family proteins mediated transport	5/81	89/8285	0.056179775280898875	5.74628936052157	4.472990428845648	0.0017233498826385724	0.008036437718018648	0.005405136044365877	PSMB9/PSMB8/PSMB10/PSME1/PSME2	5
R-HSA-69052	Switching of origins to a post-replicative state	5/81	89/8285	0.056179775280898875	5.74628936052157	4.472990428845648	0.0017233498826385724	0.008036437718018648	0.005405136044365877	PSMB9/PSMB8/PSMB10/PSME1/PSME2	5
R-HSA-912694	Regulation of IFNA/IFNB signaling	3/81	25/8285	0.12	12.274074074074074	5.60932486940233	0.0017731940389265697	0.008103496757894424	0.005450238519647983	STAT2/STAT1/SOCS1	3
R-HSA-9705462	Inactivation of CSF3 (G-CSF) signaling	3/81	25/8285	0.12	12.274074074074074	5.60932486940233	0.0017731940389265697	0.008103496757894424	0.005450238519647983	JAK2/STAT1/SOCS1	3
R-HSA-6807070	PTEN Regulation	6/81	133/8285	0.045112781954887216	4.614313561681983	4.1751231593744675	0.001852348575443237	0.008381418801758012	0.005637162939337418	MOV10/PSMB9/PSMB8/PSMB10/PSME1/PSME2	6
R-HSA-9758941	Gastrulation	5/81	91/8285	0.054945054945054944	5.619997286663953	4.403156944300018	0.0019017245613065488	0.008520471808991107	0.005730687016527475	PSMB9/PSMB8/PSMB10/PSME1/PSME2	5
R-HSA-202424	Downstream TCR signaling	5/81	93/8285	0.053763440860215055	5.499137129961503	4.335362946573097	0.002093274583183848	0.009198331581875179	0.006186600994834855	PSMB9/PSMB8/PSMB10/PSME1/PSME2	5
R-HSA-9759194	Nuclear events mediated by NFE2L2	5/81	93/8285	0.053763440860215055	5.499137129961503	4.335362946573097	0.002093274583183848	0.009198331581875179	0.006186600994834855	PSMB9/PSMB8/PSMB10/PSME1/PSME2	5
R-HSA-8878159	Transcriptional regulation by RUNX3	5/81	95/8285	0.05263157894736842	5.383365821962313	4.2695027486696615	0.002298566071039758	0.010004235185382565	0.006728634513720394	PSMB9/PSMB8/PSMB10/PSME1/PSME2	5
R-HSA-157118	Signaling by NOTCH	7/81	190/8285	0.03684210526315789	3.7683560753736187	3.8356595487426985	0.0024816907712362163	0.010699364928820291	0.007196163904677012	MOV10/PSMB9/STAT1/PSMB8/PSMB10/PSME1/PSME2	7
R-HSA-5607764	CLEC7A (Dectin-1) signaling	5/81	99/8285	0.050505050505050504	5.165856091782017	4.143198293641088	0.0027526519738257666	0.011756653757367994	0.007907273746749866	PSMB9/PSMB8/PSMB10/PSME1/PSME2	5
R-HSA-5610787	Hedgehog 'off' state	5/81	101/8285	0.04950495049504951	5.0635619117467305	4.082577955671302	0.0030025905806590715	0.012670557396452268	0.008521945778565155	PSMB9/PSMB8/PSMB10/PSME1/PSME2	5
R-HSA-9674555	Signaling by CSF3 (G-CSF)	3/81	30/8285	0.1	10.228395061728396	5.031274301295301	0.0030220804293507593	0.012670557396452268	0.008521945778565155	JAK2/STAT1/SOCS1	3
R-HSA-68867	Assembly of the pre-replicative complex	5/81	103/8285	0.04854368932038835	4.965240321227376	4.023538091314696	0.003268557663965984	0.013579371385749587	0.00913319462084275	PSMB9/PSMB8/PSMB10/PSME1/PSME2	5
R-HSA-69242	S Phase	6/81	160/8285	0.0375	3.8356481481481484	3.598739221062577	0.004649916183044609	0.01914424951037285	0.012876012569454962	PSMB9/MAX/PSMB8/PSMB10/PSME1/PSME2	6
R-HSA-5683057	MAPK family signaling cascades	8/81	270/8285	0.02962962962962963	3.0306355738454505	3.370635865163703	0.004710862907216092	0.019222003112479947	0.012928307978450177	MOV10/JAK2/PSMB9/PSMB8/PSMB10/FLT3LG/PSME1/PSME2	8
R-HSA-1059683	Interleukin-6 signaling	2/81	11/8285	0.18181818181818182	18.597081930415264	5.8026846478270855	0.0049039300991006365	0.01948779178512166	0.013107071752287284	JAK2/STAT1	2
R-HSA-1236977	Endosomal/Vacuolar pathway	2/81	11/8285	0.18181818181818182	18.597081930415264	5.8026846478270855	0.0049039300991006365	0.01948779178512166	0.013107071752287284	HLA-F/HLA-E	2
R-HSA-9683610	Maturation of nucleoprotein	2/81	11/8285	0.18181818181818182	18.597081930415264	5.8026846478270855	0.0049039300991006365	0.01948779178512166	0.013107071752287284	PARP10/PARP14	2
R-HSA-202403	TCR signaling	5/81	114/8285	0.043859649122807015	4.486138184968594	3.7239954953763434	0.0050434885181402205	0.019869605627500696	0.013363871572567554	PSMB9/PSMB8/PSMB10/PSME1/PSME2	5
R-HSA-5689880	Ub-specific processing proteases	6/81	164/8285	0.036585365853658534	3.742095754290876	3.524110470521059	0.005241305892725679	0.020472451222013976	0.0137693326196662	PSMB9/PSMB8/PSMB10/PSME1/PSME2/POLB	6
R-HSA-69239	Synthesis of DNA	5/81	118/8285	0.0423728813559322	4.334065704122201	3.6243790278882035	0.005831961698322187	0.02241689666571595	0.015077125017595432	PSMB9/PSMB8/PSMB10/PSME1/PSME2	5
R-HSA-8984722	Interleukin-35 Signalling	2/81	12/8285	0.16666666666666666	17.047325102880656	5.527280319279886	0.005847539488819974	0.02241689666571595	0.015077125017595432	JAK2/STAT1	2
R-HSA-201681	TCF dependent signaling in response to WNT	6/81	168/8285	0.03571428571428571	3.652998236331569	3.4517835749125174	0.005886274835636573	0.02241689666571595	0.015077125017595432	AMER1/PSMB9/PSMB8/PSMB10/PSME1/PSME2	6
R-HSA-451927	Interleukin-2 family signaling	3/81	38/8285	0.07894736842105263	8.07504873294347	4.343331376791617	0.005937230954767251	0.022424087159740775	0.015081961190013374	JAK2/IL15RA/STAT1	3
R-HSA-69002	DNA Replication Pre-Initiation	5/81	119/8285	0.04201680672268908	4.297644983919494	3.6001651236352106	0.006041937296888959	0.022632502825231594	0.015222137106916101	PSMB9/PSMB8/PSMB10/PSME1/PSME2	5
R-HSA-5663202	Diseases of signal transduction by growth factor receptors and second messengers	10/81	413/8285	0.024213075060532687	2.476608973784115	3.058776290959601	0.006699677267966064	0.024892296841142202	0.01674202620664177	MOV10/JAK2/AMER1/PSMB9/STAT1/PSMB8/PSMB10/FLT3LG/PSME1/PSME2	10
R-HSA-5673001	RAF/MAP kinase cascade	7/81	230/8285	0.030434782608695653	3.1129898013955986	3.2290760628991464	0.007061199995510697	0.026023938693132166	0.017503144301265903	JAK2/PSMB9/PSMB8/PSMB10/FLT3LG/PSME1/PSME2	7
R-HSA-5621481	C-type lectin receptors (CLRs)	5/81	125/8285	0.04	4.091358024691359	3.460261825177954	0.007415088276805474	0.027109562740000814	0.018233311804860618	PSMB9/PSMB8/PSMB10/PSME1/PSME2	5
R-HSA-1257604	PIP3 activates AKT signaling	7/81	233/8285	0.030042918454935622	3.0729083876437238	3.189010248572976	0.007562594449102973	0.02742941002571475	0.018448434245096644	MOV10/PSMB9/PSMB8/PSMB10/FLT3LG/PSME1/PSME2	7
R-HSA-1433557	Signaling by SCF-KIT	3/81	42/8285	0.07142857142857142	7.305996472663138	4.070853256214645	0.007856937792438299	0.02827260292239608	0.019015547744649672	JAK2/STAT1/SOCS1	3
R-HSA-5684996	MAPK1/MAPK3 signaling	7/81	236/8285	0.029661016949152543	3.0338459928855412	3.1495813534698662	0.008089993924199974	0.028883806432495218	0.019426630146927568	JAK2/PSMB9/PSMB8/PSMB10/FLT3LG/PSME1/PSME2	7
R-HSA-8878171	Transcriptional regulation by RUNX1	6/81	180/8285	0.03333333333333333	3.409465020576132	3.2473574622105548	0.008170007222533263	0.02894335892013722	0.01946668387580345	MOV10/PSMB9/PSMB8/PSMB10/PSME1/PSME2	6
R-HSA-9020591	Interleukin-12 signaling	3/81	43/8285	0.06976744186046512	7.136089577950043	4.008291912565709	0.008387470155277953	0.029485183545861725	0.019831103525029654	JAK2/PSME2/IL12RB1	3
R-HSA-2454202	Fc epsilon receptor (FCERI) signaling	5/81	131/8285	0.03816793893129771	3.903967580812365	3.3288313024857974	0.008992949932090986	0.031259186259155455	0.021024259789642733	PSMB9/PSMB8/PSMB10/PSME1/PSME2	5
R-HSA-5688426	Deubiquitination	7/81	241/8285	0.029045643153526972	2.9709031299626045	3.0852296628664986	0.009028911567195886	0.031259186259155455	0.021024259789642733	PSMB9/PSMB8/PSMB10/PSME1/PSME2/POLB/STAMBPL1	7
R-HSA-9694631	Maturation of nucleoprotein	2/81	15/8285	0.13333333333333333	13.637860082304528	4.86761416551457	0.009127955477157123	0.03136447859444214	0.021095077161297035	PARP10/PARP14	2
R-HSA-5358351	Signaling by Hedgehog	5/81	132/8285	0.03787878787878788	3.874392068836513	3.3076837450786223	0.0092768263687793	0.03163813172038911	0.02127913039814262	PSMB9/PSMB8/PSMB10/PSME1/PSME2	5
R-HSA-69275	G2/M Transition	6/81	186/8285	0.03225806451612903	3.2994822779769017	3.151523632633057	0.009524872160465199	0.0322434561283896	0.02168625864215078	RAB8A/PSMB9/PSMB8/PSMB10/PSME1/PSME2	6
R-HSA-453274	Mitotic G2-G2/M phases	6/81	188/8285	0.031914893617021274	3.264381402679275	3.120442347457692	0.010010279302362013	0.033637482655731174	0.022623851054873897	RAB8A/PSMB9/PSMB8/PSMB10/PSME1/PSME2	6
R-HSA-9711123	Cellular response to chemical stress	6/81	189/8285	0.031746031746031744	3.2471095434058395	3.1050573447653154	0.010259502732273414	0.03419438617879905	0.022998412447792983	AMER1/PSMB9/PSMB8/PSMB10/PSME1/PSME2	6
R-HSA-197264	Nicotinamide salvaging	2/81	16/8285	0.125	12.785493827160494	4.688468568003754	0.010366237395527748	0.03419438617879905	0.022998412447792983	PARP10/PARP14	2
R-HSA-5619115	Disorders of transmembrane transporters	5/81	136/8285	0.03676470588235294	3.760439360929557	3.2251152240858523	0.010474381245974166	0.03419438617879905	0.022998412447792983	PSMB9/PSMB8/PSMB10/PSME1/PSME2	5
R-HSA-195721	Signaling by WNT	7/81	248/8285	0.028225806451612902	2.887046993229789	2.9978596760247695	0.010475304299850913	0.03419438617879905	0.022998412447792983	MOV10/AMER1/PSMB9/PSMB8/PSMB10/PSME1/PSME2	7
R-HSA-69481	G2/M Checkpoints	5/81	140/8285	0.03571428571428571	3.652998236331569	3.1456120765679203	0.011774177046886863	0.03816169440019359	0.02566673906450888	PSMB9/PSMB8/PSMB10/PSME1/PSME2	5
R-HSA-1482839	Acyl chain remodelling of PE	2/81	18/8285	0.1111111111111111	11.364883401920439	4.373976379054179	0.013051149962625139	0.041726551084410174	0.028064385389030916	PLAAT4/PLA2G4A	2
R-HSA-9679506	SARS-CoV Infections	9/81	388/8285	0.023195876288659795	2.372565864833906	2.7514885915978713	0.013056666969520033	0.041726551084410174	0.028064385389030916	ZBP1/NMI/STAT2/JAK2/PARP10/HLA-F/PARP14/STAT1/HLA-E	9
R-HSA-69306	DNA Replication	5/81	145/8285	0.034482758620689655	3.527032779906343	3.0502286984241653	0.01354851594887468	0.042997720754414784	0.02891934690841672	PSMB9/PSMB8/PSMB10/PSME1/PSME2	5
R-HSA-9006925	Intracellular signaling by second messengers	7/81	267/8285	0.026217228464419477	2.681601701576733	2.7752075705976096	0.01524983037227984	0.04806325848366818	0.032326319192055995	MOV10/PSMB9/PSMB8/PSMB10/FLT3LG/PSME1/PSME2	7
R-HSA-111471	Apoptotic factor-mediated response	2/81	20/8285	0.1	10.228395061728396	4.10553232302824	0.016004293415786096	0.04941866277712328	0.03323793511671081	SEPTIN4/GSDMD	2
R-HSA-9669938	Signaling by KIT in disease	2/81	20/8285	0.1	10.228395061728396	4.10553232302824	0.016004293415786096	0.04941866277712328	0.03323793511671081	JAK2/STAT1	2
R-HSA-9670439	Signaling by phosphorylated juxtamembrane, extracellular and kinase domain KIT mutants	2/81	20/8285	0.1	10.228395061728396	4.10553232302824	0.016004293415786096	0.04941866277712328	0.03323793511671081	JAK2/STAT1	2
